# Supplementary material for: Effects of Polystyrene Microplastics on Growth and Toxin Production of Alexandrium pacificum
Source: Toxins (Basel). 2021 Apr 20;13(4):293. doi: 10.3390/toxins13040293 (PMC8074784; doi:10.3390/toxins13040293)
Supplement: Supplementary file 1 [file toxins-13-00293-s001.zip]

Archive with 1 entries (1 files):
- toxins-1191345 - SI - corrected.pdf
